# Supplementary material for: Intensive Livestock Farming and Residential Health: Experts’ Views
Source: Int J Environ Res Public Health. 2019 Sep 27;16(19):3625. doi: 10.3390/ijerph16193625 (PMC6801788; doi:10.3390/ijerph16193625)
Supplement: Supplementary file 1 [file ijerph-16-03625-s001.zip]

Archive with 2 entries (2 files):
- Supplementary Materials. Interview Questions.pdf
- Supplementary Materials. Results Literature.pdf
